# Supplementary material for: High Incidence of Gestational Trophoblastic Disease in a Third-Level University-Hospital, Italy: A Retrospective Cohort Study
Source: Front Oncol. 2021 May 5;11:684700. doi: 10.3389/fonc.2021.684700 (PMC8135795; doi:10.3389/fonc.2021.684700)
Supplement: Supplementary file 1 [file DataSheet_1.xlsx]

## Sheet: Foglio1
YEAR	SURNAME NAME	DATE OF BIRTH	AGE (1≥40aa; 0<40aa)	MEDICAL RECORD NUMBER	SMOKE (1=SI' 0=NO 2=ex)	NULLIPARY=0 PLURIPARY=1	SPONTANEOUS BIRTH	CAESAREAN SECTION	MISCARRIAGE	COMORBIDITY	DRUGS	SIGN AND SYMTOMS: vaginal bleeding (1), hyperemesis (2), increased uterine volume (3), hyperthyroidism (4)	WEEKS OF AMENORRHEA	BHCG LEVEL AT DIAGNOSIS 1<10.000 2 10.000-100.000 3>100.000	Hb VALUE AT DIAGNOSIS	SNOW STORM AT ULTRASOUND: YES 1; NO 2	Volume of uterine contents 1= <3cm; 2= 3-5 cm; 3= >5 cm	DATE OF SUCTION CURETTAGE	PROCEDURE	HISTOLOGICAL DIAGNOSIS: HM=hydatidiform mole;GTN=gestational trophoblasic neoplasia; Chorioncarcinoma	CODIFICA	CODIFICA	BHCG LEVEL 1st WEEK (1= <1.000 2= 1.000-10.000 3= >10.000)	BHCG LEVEL 2nd WEEK (1= <1.000 2= 1.000-10.000 3= >10.000)	BHCG LEVEL 3rd WEEK (1<100 2 100-1.000 3>1.000)	BHCG LEVEL 1st MONTH (1<100 2 100-1.000 3>1.000)	BHCG LEVEL 2nd MONTH 1<10 2 10-100 3>100	BHCG LEVEL 3rd MONTH 0=neg, 1=pos	CHEST X-RAY (0=NOT DONE, 1=NEG, 2=MTX)	TC TB 0= NOT DONE; 1 NEG 2 MTX	CHEMIOTHERAPY (1=YES,0=NO)	CT (MTX/CF) YES=1; NO=0	MTX/CF n°cycles	CT EMA-CO YES=1; NO=)0	EMA-CO n° cycles	Hy+Ba YES=1; NO=0	HISTOLOGICAL DIAGNOSIS AFTER Hy (MOLE YES=1, NO=0)	OBSTETRIC OUTCOME	NOTE
2000		1975-04-19	1	Gin. 00/693-761-854 Ost. 1757	0	1	0	1	2	0	0	1	8	3	12.0	1	2	29/09/2000	B00-08765	HM			1	2	2	2	1	0	0	0	1	1	3	0		0
2000		1975-04-20	0	Ost. 2442	0	1	1	0	0	0	0	0	7	1		0	1	08/10/2000	B00-09022	HM			1		1	1	1	0	0	0	0	0		0		0
2001		1963-12-31	0	Ost. 749	0	1	1	0	2IVG	0	0	0	10	1	12.1	0	1	24/04/2001	B01-03827	HM	T8X440	M91000	1		1	1	1	0	0	0	0	0		0		0
2001		1964-11-17	0	Ost. 196	0	0	0	0	1	3 previous HM 1988,1991,1993	0	0	8	3	11.3	0	2	02/02/2001	B01-01099	HM			1	1	1	1	1	0	0	0	1	1	2	0		0
2001		1958-10-24	1	1059	0	1	2	0	1	0	0	1	12	1	11	0	1	10/06/2001	B01-05319	HM			1	1	1	1	1	0	0	0	0	0		0		0
2001		1971-03-19	0	Ost.1082	0	0	0	0	0	multiple sclerosis	0	1	12	3	10.8	1	1	10/06/2001	B01-05376	HM			2	2	3	2	1	0	1	0	1	1	2	0		0
2001		1975-09-06	0	Gin.01-811 02-2,71,121,172,192,221,276,376,387	0	0	0	0	0	Morbo di Basedow	0	1,3	10	3	9.7	1	3	08/11/2001	S01-06593	Chorioncarcinoma			3	3	3	3	3	1	1	0	1	1	3	1	8	0		1 term deliver
2002		1974-09-18	0	Tempio Gin.72,168,220,245,275,292,300,338,363,380,425,438,456,485,521	0	1	0	0	0	0	0	1,3	8	3	10.1	1	1		E02-00129	GTN	T8X440	M91003	3	3	3	3	2	1	1	0	1	1	3	1	6	0			POST SPONTANEUS BIRTH
2002		1980-01-10	0	Gin,91,126,150,193,244	1	0	0	0	0	0	0	1	9	3	10.1	1	1	18-01-2002	B02-01113	HM	T8X440	M91000	3	3	3	3	1	0	1	0	1	1	3	0		0
2002		1966-06-22	0	Ost. 09-04-02	1	1	3	0	0	0	0	1	10	2	11	0	1	09-09-2002	B02-03355	HM	T88100	M91000	3	2	2	1	1	0	0	0	0	0		0		0
2003		1982-12-10	0	Div. Ost. 134	1	0	0	0	0	0	0	1	8	3	11.2	1	1	12/03/2003	B03-04547	HM	T8X440	M91000	3	2	3	2	1	0	1	0	1	1	2	0		0		1 term deliver
2003		1953-06-12	1	Cl.Ost. 1888	1	1	2	0	1	0	0	0	9	3	12	1	3	29-10-2003	B03-09585	HM	T8X440	M91000	1	1	2	1	1	0	1	0	1	1	2	0		0
2003		1975-10-19	0	Cl.Ost.2067	0	1	0	1	1IVG e 1Misc	0	0	1,3	14	3	12.6	0	1	28-11-2003	S03-08041	HM	T88100	M91000	3	2	2	1	1	0	0	0	0	0		0		0
2004		1962-05-13	1	Gin. 04/631-687-735-793-824-877-899-922-939-955-957	1	1	2	0	0	0	0	1	8	3	14.1	1	1	21-07-2004	B04-07363	GTN	T8X440	M91000	2	2	3	3	3	1	2	2	1	1	3	1	4	0
2005		1963-02-18	1	Cl.Ost.22	1	0	0	0	0	0	0	1.3	7	3	11.9	0	1	07-01-2005	B05-00089	HM	T8X440	M91000	2	2	2	1	1	0	0	0	0	0		0		0
2005		1964-06-26	1	Div.Ost.	0	0	0	0	0	0	0	0	7	1		0	1		B05-01396	HM	T8X440	M91000	1	1	1	1	1	0	0	0	0	0		0		0
2005		1976-12-28	0	Cl.Ost.801	0	0	0	0	0	0	0	0	9	1	11.0	1	1	18-05-2005	B05-04179	HM	T8X440	M91000	1	1	1	1	1	0	0	0	0	0		0		0
2005		1963-10-29	1	Cl.Ost.1945	0	1	0	1	0	Depression	Xanax	0	11	3	13.7	1	2	29-11-2005	B05-09784	HM	T8X440	M91000	2	2	2	2	1	0	0	0	1	1	3	0		0
2005		1984-10-31	0	Cl.Ost.2057	2	0	0	0	1	0	0	1	11	3	12.6	0	1	25-12-2005	S05-07670	HM	T88100	M91000	2	1	2	1	1	0	1	0	1	1	3	0		0		2 term deliveries; 2 IVG
2007		1970-09-19	0	Cl.Ost 1016, Gin 355,385,433,446,463,522,534,575,608,630,670 08-568,580,629	1	1	3	0	1	0	0	1	10	3	11	0	1	16-05-2007	B07-04332	GTN	T8X440	M91000	3	2	3	3	2	1	2	2	1	1	8	1	3	0
2007		1965-07-22	1	Div.Ost.372	1	1	0	2	0	0	0	1	8	2	13.3	1	2	22-06-2002	B07-05582	HM	T8X440	M91000	1	1	1	1	1	0	0	0	0	0		0		0
2007		1964-04-21	1	Cl.Ost.1488	0	1	2	0	0	0	0	1	9	1	12.7	0	1		B07-06178	HM	T8X440	M91000	1	1	1	1	1	0	0	0	0	0		0		0
2007		1969-07-27	1	Alghero poi 634,732,735,09-16-78	1	0	0	0	0	0	0	0	8	3	12.5	0	1	06-09-2007	B07-07337	GTN	T82000	M91000	3	2	3	3	3	1	0	0	1	1	3	1	4	0
2008		1957-04-04	1	Div.Ost.168,196,228	1	1	0	2	0	0	0	1	8	2	11	0	1	luglio 2008	B08-06387	HM	T8X440	M91000	2	2	2	2	2	0	1	0	1	1	2	0		1	0
2009		1970-03-25	0	Cl.Ost. 1282	0	1	0	2	0	0	0	0		3	12.8	1	2	14/08/2009	S09-06159	HM	T8X440	M91000	1	1	1	1	1	0	1	0	0	0		0		0
2009		1968-03-10	1	Div.Ost. 703		0	0	0	0	0	0	0	8	1		0	1		B09-02975	HM			1	1	1	1	1	0	0	0	0	0		0		0
2009		1981-10-20	0	Cl.Gin. 2833	1	0	0	0	0	0	0	1	8	3	12.1	1	1	30/12/2009	B09-11622	HM			3	3	3	3	2	1	1	0	1	1	4	0		0		1 Miscarriage, 1 term deliveries after FIVET	ovarian hyperstimulation
2010		1974-01-19	0	Cl.Ost.2377	0	1	0	2	0	Hypothyroidism	eutirox	1	8	1	12.3	0	1	07/12/2010	B10-11409	HM			1	1	1	1	1	0	0	0	0	0		0		0
2010		1975-08-03	0	Ost. 1056/989	1	0	0	0	0	0	0	0	10	2	11	0	1		B12-04338	HM	T8X440	M91000	2	1	1	1	1	0	0	0	0	0		0		0
2012		1961-09-14	1	Gin.12/690 13/1-29-72-165	0	1	2	0	0	hyperthyroidism	Tapazole	2,3,4	10	3	8.5	1	3	26/11/2012	B12-09551	GTN	T8X440	M91000	2	2	3	2	1	1	1	1	1	1	3	1	2	1	0
2012		1977-05-09	0	Gin. 12/747 13/24	0	1	0	1	0	0	0	1,3	8	3	10.0	1	3	19/12/2012	B12-10302	HM			2	1	2	2	2	1	1	0	1	1	2	0		0		1 extrauterine pregnancy
2013		1977-02-01	0	Gin. 13/603	1	0	0	0	0	0	0	1	7	1	11	0	1	27/05/2013	B13-04455	HM	T8X440	M91000	1	1	1	1	1	0	0	0	0	0		0		0
2013		1973-10-03	0	Gin. 13/54	0	0	0	0	1	0	0	1,3	10	3	12.0	1	2	28/01/2013	B13-00766	HM			2	1	1	1	1	0	0	0	0	0		0		0
2013		1969-09-26	1	Gin. 13/384		0	0	0	0	0	0	0		1	11	0	1	11/04/2013	B13-03067	HM			1	1	1	1	1	0	0	0	0	0		0		0
2014		1984-09-04	0	Ost. 14/1614	0	0	0	0	0	HCV	0	0	9	1	11	0	1	26/08/2014	B14-06527	HM	T8X440	M91000	1	1	1	1	1	0	0	0	0	0		0		0
2014		1960-08-03	1	Gin. 14/827	1	1	4	0	1	hypertension	Ramipril, amlodipina	3	8	3	12.8	1	3	25/09/2014	B14-07394	HM	T8X440	M91000	2	2	3	3	2	1	0	1	1	1	4	0		1	0
2014		1973-02-18	1	Gin. 14/756-678	0	1	2	0	0	Heart disease	Flecainide, Ramipril	1,3	8	3	11.6	1	2	15/09/2014	B14-07075	HM	T8X440	M91000	3	3	3	3	3	1	1	0	1	1	4	0		1	0
2014		1961-06-14	1	Gin.14/830 15/4-36-63-121	0	1	0	2	0	Hyperthyroidism, hypertention	Tapazole, Furosemide, Olpress, Inderol	1,3	7	3	11.2	1	2	22 e 29/12/2014	S14-09076	HM	T8X440	M91000	2	2	3	2	2	1	1	0	1	1	3	0		1	1
2014		1983-02-16	0	Ost. 14/1959	1	0	0	0	2	0	0	1	9	1		0	1	09/10/2014	B14-07824	HM			1	1	1	1	1	0	0	0	0	0		0		0
2015		1985-08-16	0	Gin. 15/500	0	0	0	0	0	0	0	1,3	8	2	12.5	1	2	04/08/2015	B15-06405	HM	T8X440	M91000	1	1	2	1	1	0	0	0	0	0		0		0
2016		1972-01-20	1	Gin. 16/613	0	1	0	2	2	0	0	1	8	3	11.3	0	1		S16-06038	Chorioncarcinoma	T82000	M91001	3	2	3	1	2	1	1	1	1	1	7	0		1	0
2016		1973-08-22	1	Gin. 16/881	0	1	1	0	1	0	0	3	9	2	12,9	0	1	03/12/2016	B16-09635	HM	T8X440	M91000	2	1	1	1	2	0	0	0	0	0		0		0
2017		1977-08-02	0	Ost. 17/327	0	1	1	0	0	0	0	1	11	1	13.1	0	1	18/02/2017	B17-01292	HM	T8X440	M91000	1	1	1	1	1	0	0	0	0	0		0		0
2017		1976-01-14	1	Gin.17/551	0	1	1	0	0	0	0	1,3	8	2	12,5	1	2	21/09/2017	B17-07232	HM			2	1	1	1	1	0	1	0	0	0		0		0
2017		1979-08-13	0	Ost. 17/1261	0	0	0	0	3	0	0	0	8	1		0	1	31/07/2017	B17-06219	HM	T8X440	M91000	1	1	1	1	1	0	0	0	0	0		0		0
2018		1989-03-28	0	Gin. 18/297-334-376	0	0	0	0	1 GEU	0	0	1,3	8	1		0	1	22/02/2018	B18-01413	HM	T8X440	M91000	1	1	2	2	2	1	1	0	1	1	3	0		0		1 term deliver 2019
2018		1969-07-20	1	Gin. 18/335-513	1	1	3	0	1	0	0	1,3	8	3		0	1	08/05/2018	B18-03616	HM	T8X440	M91000	3	2	3	2	1	1	1	0	1	1	3	0		1	0
2018		1988-02-20	0	Gin. 18/580	0	1	1	0	0	0	0	3	10	2	12.7	1	3	13/10/2018	B18-08152	HM	T84000	M91000	1	1	1	1	1	0	0	0	0	0		0		0
2018		1997-11-14	0	Gin. 18/214	1	1	1	0	0	0	0	1,3	7	3	12.4	1	3	18/04/2018	B18-03018	HM			2	1	1	1	1	0	0	0	0	0		0		0
2019		1979-01-11	1	Gin. 19/539	1	0	0	0	0	0	0	1,3,4	10	3	11.8	1	3	22/08/2019	B19-06462	HM	T8X440	M91000	3	2	2	2	2	0	1	0	0	0		0		0
2020		1999-10-07	0	Gin. 20/108	1	0	0	0	0	Hypothyroidism	Eutirox, Loette	1,3	8	3	11.4	0	1	17/02/2020	B20-01248	HM	T8X440	M91000	2	1	1	1	1	0	0	0	0	0		0		0
2020		1970-02-01	1	Gin.20/187-208	2	0	0	0	0	Uterine fibromatosis	0	1,3	8	3	8.8	0	2	20/04/2020 salpingectomia sinistra	S20-02002	Primitive tubal chorioncarcinoma	T86120	M91003	3	2	3	2	2	1	0	1	1	1	4	0		0
2020		1979-12-09	1	Gin. 20/298	0	0	0	0	0	0	0	0	7	2	13.2	0	1	2020-07-10		HM			1	1	1	1	1	0	1	1	0	0		0		0
2020		2020-07-13	0	Gin. 20/303	2	0	0	0	0	0	0	1	7	2	10.8	1	2	2020-07-14	B20-03332	HM			1	1	1	1	2	0	0	1	0	0		0		0

## Sheet: Foglio2
ANNI	MOLA	MOLA INVASIVA	CORIOCARCINOMA	TOTALE PAZIENTI
2000-2020	145	4	2	151
2000	4	0	0	4
2001	12	0	0	12
2002	3	0	1	4
2003	5	1	0	6
2004	7	0	0	7
2005	12	0	0	12
2006	13	1	0	14
2007	9	0	0	9
2008	12	0	0	12
2009	12	0	0	12
2010	8	0	0	8
2011	4	1	0	5
2012	7	0	0	7
2013	7	0	0	7
2014	6	0	0	6
2015	10	0	0	10
2016	1	1	0	2
2017	4	0	0	4
2018	7	0	0	7
2019	1	0	0	1
2020	1	0	1	2
	145	4	2	151
